# Supplementary material for: N-mixture model-based estimate of relative abundance of sloth bear (Melursus ursinus) in response to biotic and abiotic factors in a human-dominated landscape of central India
Source: PeerJ. 2022 Dec 6;10:e13649. doi: 10.7717/peerj.13649 (PMC9745790; doi:10.7717/peerj.13649)
Supplement: Supplemental Information 4 [file peerj-10-13649-s004.csv]

Grid ID	1st	2nd	3rd	4th	5th	6th	7th	8th	9th	10th	11th	12th	13th	14th	15th
2	0	0	0	0	1	0	0	0	0	0	0	0	0	0	0
4	0	0	1	1	0	0	0	0	0	0	0	0	0	0	0
5	2	0	0	0	0	0	0	0	0	0	0	0	0	0	2
9	0	0	0	0	0	2	0	0	0	0	0	0	0	0	0
10	0	0	0	0	1	0	0	0	0	0	0	0	0	0	0
11	0	1	0	1	0	0	0	0	1	0	0	0	0	0	0
12	2	0	0	1	0	0	0	0	0	0	0	0	1	0	0
14	0	0	0	0	0	0	0	0	0	0	0	0	0	0	0
16	0	0	0	0	0	0	0	1	0	0	0	0	1	0	0
17	0	0	0	0	0	0	0	0	0	0	0	1	1	0	0
18	0	0	0	0	0	0	0	1	1	0	1	0	1	0	0
19	0	0	0	0	0	0	0	0	0	0	0	0	0	0	0
20	0	0	0	0	0	0	0	0	0	0	1	0	0	0	0
23	0	0	0	0	0	0	0	0	1	0	0	0	0	0	0
24	1	0	0	0	0	0	0	0	0	0	0	0	0	0	0
25	0	0	0	0	0	0	0	0	0	0	0	0	0	0	1
27	0	0	0	0	0	0	0	0	0	0	0	0	0	0	0
28	0	0	0	0	0	0	0	0	0	0	0	0	0	0	0
29	0	0	0	0	1	0	0	0	0	0	0	0	0	0	0
30	0	0	2	0	1	1	0	0	0	0	2	0	1	0	0
31	4	0	2	2	3	2	2	3	1	0	0	0	2	2	1
33	0	2	0	0	0	0	0	0	0	1	0	0	0	0	0
35	0	0	0	0	0	0	0	0	0	0	0	NA	NA	NA	NA
36	0	0	0	0	0	1	0	0	0	0	0	0	NA	NA	NA
37	0	0	0	0	0	0	0	2	0	0	2	0	NA	NA	NA
38	0	0	0	0	0	0	0	0	0	0	0	0	1	0	0
42	0	0	0	0	0	0	1	0	0	0	0	0	0	0	0
43	3	2	0	0	0	0	1	0	0	0	0	0	0	0	0
44	1	0	0	1	0	0	1	0	0	0	0	0	0	0	0
46	0	0	0	0	0	0	1	0	0	0	1	0	0	0	0
48	0	0	0	0	0	0	0	0	0	0	0	0	0	0	0
49	1	0	0	0	0	0	0	0	0	0	0	0	1	0	0
51	0	0	0	0	0	0	0	0	1	0	1	0	0	1	0
54	0	0	0	0	0	0	0	0	0	NA	0	NA	NA	NA	NA
55	0	0	0	0	0	0	0	0	0	0	0	0	NA	NA	NA
56	1	1	0	0	0	0	0	1	0	1	0	0	0	0	0
57	1	0	0	0	0	0	0	1	0	0	0	0	0	1	0
58	2	0	0	0	0	0	0	0	1	0	4	1	1	0	2
59	0	0	0	0	0	0	0	0	0	1	1	0	0	0	0
60	2	1	1	0	0	0	0	0	1	0	2	0	0	0	1
61	0	0	0	0	0	0	0	0	0	0	0	0	0	0	0
62	1	0	0	0	0	0	0	0	0	1	0	0	1	1	0
63	0	0	1	0	0	0	0	0	0	1	0	2	1	1	0
67	0	0	0	0	0	0	0	0	0	0	0	0	0	0	0
69	0	0	0	0	0	0	0	0	0	0	1	0	0	0	0
70	0	0	1	1	0	1	1	1	0	0	0	1	0	1	0
74	0	2	2	1	1	1	0	0	1	0	NA	NA	NA	NA	NA
76	0	0	0	0	0	0	0	0	0	0	0	0	0	0	0
77	0	0	0	0	0	0	0	0	0	0	0	0	1	0	0
78	0	0	0	0	0	0	0	0	0	0	0	0	0	0	0
79	0	0	0	0	0	0	0	0	0	0	1	0	0	0	1
81	0	0	0	0	0	0	0	0	0	0	0	0	1	1	0
82	0	0	0	0	0	0	0	0	0	0	0	0	0	0	0
85	0	0	0	0	0	0	1	0	0	0	0	0	0	0	0
86	0	0	0	0	0	0	0	0	0	1	0	0	1	2	0
87	3	0	2	0	0	2	0	1	0	0	1	1	1	1	1
90	2	0	0	0	1	0	0	1	0	0	0	0	NA	NA	NA
91	0	0	0	0	1	0	0	0	0	0	2	NA	NA	NA	NA
92	0	0	0	0	0	0	1	0	NA	NA	NA	NA	NA	NA	NA
93	1	0	0	0	0	0	1	0	0	0	0	0	0	0	0
94	0	0	0	0	0	NA	NA	NA	NA	NA	NA	NA	NA	NA	NA
98	0	0	0	0	0	1	0	0	0	0	0	1	0	0	0
99	0	0	0	0	0	0	0	0	0	0	0	0	0	0	0
102	0	0	0	0	0	0	0	0	0	0	0	NA	NA	NA	NA
103	0	0	0	0	0	0	0	0	0	0	0	NA	NA	NA	NA
104	1	2	0	1	0	0	1	0	0	1	0	NA	NA	NA	NA
105	0	0	2	0	0	0	1	0	0	4	0	0	NA	NA	NA
106	0	0	0	0	0	0	0	0	NA	NA	NA	NA	NA	NA	NA
107	0	0	0	0	0	0	0	0	0	0	0	0	0	0	0
108	0	0	0	0	1	1	0	0	0	0	0	0	0	0	0
115	0	0	0	0	0	0	0	0	0	0	NA	NA	NA	NA	NA
116	0	0	0	0	0	0	0	0	0	0	0	NA	NA	NA	NA
119	0	0	0	0	0	0	0	0	0	0	0	0	0	0	0
