# Supplementary material for: N-mixture model-based estimate of relative abundance of sloth bear (Melursus ursinus) in response to biotic and abiotic factors in a human-dominated landscape of central India
Source: PeerJ. 2022 Dec 6;10:e13649. doi: 10.7717/peerj.13649 (PMC9745790; doi:10.7717/peerj.13649)
Supplement: Supplemental Information 5 — All covariates were standardized using the Z score. [file peerj-10-13649-s005.csv]

Dense.forest	Open.forest	Scrubland	Barren.land	Water.body	Agricultural.land	sal.mixed	mixed	sal.forest	bamboo.mixed	grassland	RI	waterdist	vildist	roaddist	fruit_density	shrub_density	human_CR	trapdays_total	termitemounds
-1.626226191	-1.263599929	-0.760030833	-0.47773743	-0.759114272	-0.724862657	-2.144014075	-1.772159966	-1.553834615	-0.974538089	-0.699565165	0.020977846	2.439285587	2.67339109	2.824537109	0.724413238	-0.970402432	-0.408016847	0.532577736	-1.199287235
-0.816375989	-1.238582559	-0.801826421	-0.503020773	-0.759114272	-0.724862657	-1.724044168	-0.842294265	-1.216736416	-0.933231231	-0.699565165	-0.151928932	1.952345764	1.813335097	-0.004108931	-0.163700422	0.156962791	-0.298228297	0.532577736	0.121752845
-0.882356235	-1.269854271	-0.812971912	-0.504032107	-0.759114272	-0.661753897	-1.817370814	-0.82394754	-1.31656378	-0.950623592	-0.699565165	0.695317806	3.145068585	0.102444134	-0.026522668	-1.199833056	0.321370223	-0.451932266	0.532577736	0.121752845
0.120339705	0.170312313	-0.615139459	-0.483805432	-0.759114272	0.78515785	0.26232865	0.042375846	0.506370685	0.877748406	-0.628240783	-0.405510937	0.780302827	-0.863658064	0.465476868	0.724413238	0.156962791	-0.298228297	0.532577736	0.121752845
0.698367421	-0.274162956	-0.453529849	-0.464590091	-0.448329352	-0.061646963	-0.419061919	0.910936638	1.053251024	1.003843027	-0.616353387	0.676095954	0.217058794	0.466917288	2.170217916	0.872432212	-0.75902145	-0.342143716	0.532577736	-0.538767195
0.88942991	-0.688617381	-0.690371518	-0.475714762	-0.44434493	-0.724862657	-0.642303498	0.57040353	0.516498098	1.812587835	-0.44992983	0.602637561	-0.573526124	1.602320441	1.681639062	-1.545210632	0.704987555	-0.605636237	0.532577736	-0.314190382
-0.749631493	-0.784517298	-0.695944263	-0.450431419	-0.751145427	-0.724862657	-1.712378337	-0.732661398	-0.484669084	0.075525734	-0.497479418	2.492249166	1.111157772	0.46616559	0.423854765	-0.755776226	-0.860797476	0.272672164	0.532577736	-1.199287235
-1.64737044	-1.291952948	-0.704303381	-0.483805432	-0.280983626	-0.496523689	-2.203403759	-1.7287543	-1.591450723	-0.881054146	-0.699565165	-0.546086221	0.234702638	-0.296081893	0.379535264	-1.051814082	-0.782508227	-0.561720817	0.532577736	1.442792924
0.068625458	-0.862905057	-0.740526225	-0.487850767	-0.759114272	-0.242367502	-1.069166851	0.403045603	-0.969338168	-0.435374884	-0.699565165	-0.518248683	0.902638828	-0.683633426	-0.110429184	-1.643889886	2.317746135	-0.254312877	0.532577736	0.121752845
0.459921435	-0.5105771	-0.623498576	-0.438295414	0.488009829	0.75360347	-1.462093241	1.438964322	0.598964181	-0.585384002	-0.699565165	-0.431607056	-0.974977261	-0.675003285	-0.941456365	-0.163700422	0.720645402	-0.349462953	0.532577736	-0.763344008
1.38593763	-0.992578423	-0.723807989	-0.499986772	-0.456298196	-0.477017345	-0.643364028	1.947302838	-0.069445122	-0.044046751	-0.687677768	0.288138244	-0.28067112	-0.279398479	-0.977023917	0.428375383	0.720645406	-0.638572802	0.532577736	0.782272884
0.814278664	-0.556442278	-0.776749068	-0.502009439	-0.727238895	0.194230372	-0.066435671	1.370052234	-1.195034816	0.177705858	-0.687677768	-0.012754515	1.393655067	-0.684717081	-0.021707853	0.724413331	1.16689414	-0.243334021	0.532577736	0.121752845
0.074484708	-0.246226893	0.092599176	-0.419080073	0.746997262	-0.485049369	-0.27907195	-0.331270862	-0.467307803	0.421198918	0.156327411	1.041593629	-0.597504137	-0.342937237	-1.399135709	-0.311719303	-0.336259492	-0.462911122	0.532577736	0.121752845
0.934775407	-0.056511839	-0.668080538	-0.4858281	-0.759114272	-0.724862657	-0.019772348	0.628576071	1.209502549	2.423494531	-0.44992983	-0.196913629	0.282424435	-0.16451632	0.194907807	-0.755776226	-0.40671982	-0.07133196	0.532577736	0.557696071
1.647311115	-1.247338638	-0.785108186	-0.502009439	-0.759114272	-0.724862657	0.015755409	0.547581994	0.088253176	3.606175111	1.677914213	0.471220452	1.729372269	1.083077928	1.896538746	-1.643889886	-1.721979248	-0.671509367	0.532577736	-1.199287235
1.198441641	-0.511411012	-0.684798773	-0.49391877	-0.480204728	-0.724862657	-0.74358412	0.757898106	0.674196397	2.616984553	2.034536119	0.90055072	0.384253141	0.746973809	1.165228781	-0.953134827	0.939855308	-0.40069761	0.532577736	0.121752845
0.469601934	-0.591466595	-0.734953479	-0.459533423	-0.161450965	-0.724288941	-0.866605608	0.491646858	0.011574187	-0.024480344	-0.117082717	1.370024311	-0.534410028	0.32521744	-1.419614895	-0.953239084	0.039528468	0.118968194	0.532577736	0.121752845
1.311041135	-0.827463783	-0.726594362	-0.486839433	-0.603721812	-0.660032749	-0.578671694	1.588870486	-1.116909053	0.464679822	-0.628240783	1.194878302	-0.270851486	-0.18768691	-0.063188787	-1.347851937	-0.430206593	1.436430796	0.532577736	0.121752845
0.686903672	-0.798693808	-0.673653283	-0.374581389	-0.169419809	0.30208898	-0.407926353	0.413785149	-0.283567583	0.292930252	-0.414267639	0.052204464	-0.346802901	-0.75013324	1.026475939	-0.385735207	0.039528918	-0.495847687	0.532577736	-0.538767195
1.281999636	-1.14393351	-0.734953479	-0.471669427	-0.759114272	-0.071973851	-1.237260866	2.000553087	0.305269184	-0.463637471	-0.663902974	0.433090406	1.399489293	-0.813461759	-0.616218211	0.576394357	1.871497404	-0.364101427	0.532577736	-0.538767195
1.448606126	-1.175622178	-0.804612794	-0.495941437	-0.759114272	-0.308344842	-1.339071753	2.324976876	0.219909554	-0.650605357	-0.699565165	0.398598923	1.479987638	-0.169273631	-1.189352099	1.020451187	-0.477180145	2.397080609	0.532577736	-1.199287235
0.135879454	0.169478401	-0.383870535	-0.336150708	0.635433445	0.352002272	-0.389897342	0.028056451	-0.578709354	0.612514894	0.073115633	0.913034708	-1.132224239	-0.455420454	-1.084162119	0.724413238	0.203936343	-0.561720817	0.532577736	1.442792924
-1.410707704	0.328755655	2.834389793	4.247213761	2.400532411	0.098993517	-0.029317119	-1.553789195	-1.274607352	-0.939753366	0.061228236	-1.495088049	-0.838180335	-0.445544368	-0.780319563	-0.755776226	-0.829481779	-0.61222355	-1.138104795	0.121752845
-1.029856477	1.270242669	1.81457743	2.331747675	1.723180663	-0.724288941	1.786310358	-1.272323591	-1.23120415	-0.941927411	-0.057645733	-1.19003203	-0.020777763	0.455294371	-0.084167225	-0.755776133	0.133476018	-0.642447692	-0.859657707	0.121752845
-1.230089965	0.202417937	0.404672905	0.083552791	0.368477168	-0.724862657	-0.188926894	-1.28440558	-0.94474302	-0.854965604	-0.402380243	-0.502537443	-1.085121751	1.507174962	1.114840907	0.576394357	0.274396671	-0.536768873	-0.859657707	0.121752845
-1.419114453	-0.901265024	-0.570557497	-0.413012071	0.276835461	-0.724862657	-1.470047216	-1.626728612	-1.393242769	-0.876706056	-0.675790371	0.318831022	-0.124493842	1.816776383	-0.263965157	-0.755776226	0.297883444	-0.495847687	0.532577736	-1.199287235
0.914650158	-0.091953113	-0.743312597	-0.498975438	-0.412469553	-0.724862657	0.293614287	1.040258672	0.186633767	0.919055265	-0.188407099	-0.449273633	-0.54483693	1.69391103	0.636234047	-0.015681447	-0.852968555	-0.386059137	0.532577736	-0.538767195
1.611900867	-1.238999515	-0.807399166	-0.504032107	-0.707316785	-0.724862657	-0.056360636	1.016094694	0.120082191	2.095213709	1.321292306	0.842573248	-0.908559522	0.402787646	2.126804745	-1.34785203	-1.39316439	-0.547082344	0.532577736	-1.199287235
1.239201639	-0.631494387	-0.687585146	-0.413012071	-0.751145427	-0.724862657	-0.463604182	0.9283884	-0.020254827	1.732148163	0.215764396	0.821494223	0.199188336	1.100016581	1.338359261	-1.249172683	-0.500666921	-0.437293794	0.532577736	-0.763344008
0.403112188	-0.589798771	-0.22783367	0.160414154	-0.723254473	0.610174471	0.403379149	-0.607366694	-0.629346422	0.258145529	0.073115633	1.741896958	1.095080293	0.555478217	-0.294091115	-0.311723581	-0.226654589	-0.11524738	0.532577736	-0.304943101
1.178316392	-1.090146165	-0.598421223	-0.340196042	1.396458056	-0.325556322	0.911903317	-0.221190515	-0.795725361	0.771220192	-0.414267639	3.498697977	-0.51471867	-0.818121696	-0.314726239	-0.755776226	1.425248666	-0.539763107	0.532577736	-1.199287235
1.345432383	-1.05595576	-0.748885342	-0.499986772	-0.759114272	-0.383501638	-0.311948382	1.634961038	-0.298035317	0.03204483	-0.699565165	0.804108691	1.372957295	-0.756365177	0.667954385	1.612526991	1.801037076	1.436430795	0.532577736	-1.199287235
1.403260629	-0.918360226	-0.790680931	-0.500998106	-0.759114272	-0.627330937	-0.755780216	2.0878119	-0.37182076	-0.139704739	0.096890427	1.629603694	0.12999489	0.637054037	-0.65366171	-0.015681447	0.250909895	-0.320186006	0.532577736	1.442792924
-1.418604954	0.579346308	2.07371008	4.344301799	3.297027372	-0.188438198	0.078856948	-1.509488567	-1.23988479	-0.981060225	1.024107384	-1.131210804	-0.185520313	-0.285793443	0.918900113	-1.34785203	-1.252243737	-0.62210452	-2.530340238	-1.199287235
-1.410962454	1.373230841	2.346774592	2.112288255	-0.739192161	0.493136407	0.662678751	-1.122417426	-0.486115857	-0.700608396	3.698771684	-0.641025574	0.792676989	-0.749903083	1.11966628	1.908564847	-0.829481779	-0.671509367	-0.859657707	0.121752845
-0.945024732	0.756135721	0.176190354	0.168504824	-0.715285629	1.771949367	0.164759884	-0.648982435	0.655388343	-0.763655707	0.132552617	-1.006547313	-1.041395016	-1.001715239	1.308636406	-0.163700422	0.626698301	-0.495847687	0.532577736	0.121752845
0.243129198	0.859540849	-0.333715828	-0.261312011	-0.492157994	-0.724862657	1.289982286	-0.089631075	0.713259279	-0.204926095	-0.545029005	-0.352654033	-0.296610998	-0.66409297	0.151835932	0.03365818	-0.297114869	-0.583678527	0.532577736	-0.314190382
-0.239876773	1.379485183	0.666591927	-0.009489912	-0.603721812	-0.622741209	1.11340403	-0.061887247	1.170439668	-0.465811516	-0.354830655	-0.837221679	-0.793847525	0.014573675	-0.459364882	-0.065021074	-0.218825615	1.904861943	0.532577736	1.87873615
0.013854212	1.219790973	0.075880941	-0.313901365	-0.759114272	-0.724862657	1.335585079	0.249112109	0.125869284	-0.667997718	-0.521254211	-0.93484059	0.101266961	-0.558833872	-0.668375681	0.05832804	-0.547640473	2.929555077	0.532577736	1.145558906
-0.156064028	0.939179476	-0.057864943	-0.203665989	0.077614358	-0.044435483	0.973414061	0.172592843	0.337098199	-0.487551968	-0.485592021	-0.746532538	-0.682559715	0.90285633	-1.620845645	-1.199833056	-0.312772716	1.866628561	0.114907103	-1.199287235
0.768168917	0.228269219	-0.760030833	-0.484816766	-0.747161005	-0.724862657	0.532233552	1.157498717	-0.504923911	0.490768364	-0.663902974	-0.907389989	0.65581646	0.933684058	-0.094861199	-0.558417625	-0.688561126	1.048511252	0.532577736	0.121752845
0.2110307	0.136121908	-0.478607202	-0.423125408	-0.667472564	0.485104383	0.870012379	0.084886549	-0.044849975	-0.337542851	-0.545029005	-0.51704942	-0.597504137	-1.415275224	0.450912015	-0.065021168	-0.766850376	4.810598903	0.532577736	0.993639297
1.113609896	-0.678610433	-0.598421223	-0.439306748	0.320664103	-0.467837889	0.749111951	0.137241837	-0.361693346	1.175592596	0.132552617	0.865879107	-0.32366832	0.649012598	-0.22340455	0.872432212	-0.406719817	2.786829961	0.532577736	0.782272884
1.258053138	-1.15268959	-0.695944263	-0.482794099	-0.30887458	-0.005422795	0.805320045	0.169907956	-0.185186993	1.049497976	-0.438042433	1.578610215	-0.253439999	0.939292654	-0.87423473	-0.163700422	-0.782508227	-0.144524327	0.532577736	-1.199287235
0.298919445	-0.69737346	-0.461888967	-0.28255002	-0.388563021	1.377806476	-0.964704639	0.524312978	-0.198207954	0.045089101	-0.592578593	0.250253283	-0.223273092	-0.624944927	1.263308554	2.056583821	-0.547640469	-0.045714631	0.532577736	-1.199287235
1.332949633	-1.288617298	-0.726594362	-0.473692095	-0.715285629	0.072602581	0.205590291	1.177635366	-0.525178739	0.114658547	-0.366718052	1.796710673	0.712080263	1.717564064	-0.203758321	1.612526991	0.736303253	-0.18112051	0.532577736	1.006849698
-1.47464995	0.865378235	2.597548124	2.25185231	2.735223863	0.704263895	-1.21870159	-0.881672601	1.442433064	-0.957145728	-0.426155036	-0.802803802	-0.250092498	-0.972989166	-0.585865078	1.316489042	2.317746135	-0.501147824	-1.694998973	1.442792924
-1.462167201	0.64647625	2.714575773	2.6503178	1.695289709	0.809827638	0.082568803	-1.25129198	-0.387735267	-0.763655707	0.477287127	-0.716904995	-1.114824671	-1.078587598	-0.195356744	-0.163700422	3.116296503	0.031137353	0.532577736	1.442792924
-0.869618736	1.628824968	1.02603399	0.297955542	-0.014027349	0.119073577	1.412473509	-0.738031172	-0.121528964	-0.413634432	0.108777824	-0.471486798	-0.48144532	-1.148850327	0.738550791	0.132337527	0.000384287	1.187576748	0.532577736	0.557696071
-0.539462756	1.763501808	1.251730169	-0.060056599	0.484025407	-0.724862657	0.160517763	0.130082139	1.546600748	-0.454941291	-0.44992983	-0.485799584	-0.728686715	-1.229976898	0.446218083	0.132337527	0.767618954	-0.034735777	0.532577736	1.442792924
-0.046012035	1.193105779	0.084240059	-0.357388716	-0.109653478	-0.623888641	0.280887926	0.348900391	1.277500898	-0.80278852	-0.366718052	-0.474570761	-0.732664871	-0.856472304	-0.555197221	-0.163700422	-1.205270185	0.339044333	0.393354192	0.121752845
-0.274268021	-0.251230367	-0.559412007	-0.468635426	-0.751145427	2.232643313	1.416185364	-0.336640636	-0.66696253	-0.487551968	0.239539189	-0.779207999	2.503297942	-0.176434309	-1.496502727	-0.459738277	-1.275730513	-0.287249442	0.532577736	2.763833003
-1.112650222	-0.931702824	-0.551052889	-0.343230044	-0.759114272	4.9182079	0.971823265	-1.108992994	-1.150184841	-0.598428273	-0.188407099	-0.56366266	1.561019707	-0.037587815	-1.233178131	0.428375383	0.016042138	0.953361174	0.532577736	1.442792924
0.084165207	-0.958804974	-0.737739852	-0.487850767	-0.344734379	2.388120349	-0.455119941	-0.249381823	-0.552667433	1.03862775	-0.64012818	0.900193658	-0.826566755	1.8152243	-0.663970493	-0.755776226	0.720645402	-0.517805397	0.532577736	-1.199287235
1.22544514	-0.687783469	-0.760030833	-0.498975438	0.444181186	-0.724862657	-0.003334132	0.966871774	0.293694997	0.838615593	-0.497479418	-0.248418031	-0.774618583	2.006071469	0.940931031	0.428375383	-0.704218977	-0.29090906	0.532577736	-0.314190382
1.479685625	-0.958388018	-0.737739852	-0.441329416	-0.759114272	-0.721994077	-0.306645732	1.55351948	-0.308162731	0.9255774	-0.675790371	-0.163619783	-0.918716329	1.696073914	-0.116944671	-0.657096879	0.156962791	0.133606667	0.532577736	0.557696071
-1.099403222	1.379068227	1.0148885	0.146255482	0.213084708	0.902195914	0.798426599	-0.637347927	0.436925562	-0.696260306	0.869571224	-1.087211041	-0.455812713	-1.388549745	-1.144546959	-0.015681447	-0.829481779	-0.480065583	-0.998881251	0.782272884
-0.675753998	1.919443413	0.421391141	-0.339184709	-0.755129849	-0.191880494	2.344679439	-0.858851065	-0.441265882	-0.731045029	0.037453442	-1.154858962	-0.826566755	-0.938755561	-1.066912384	2.796678506	-0.007444634	-0.319428845	-1.416551884	-0.538767195
-0.004742537	0.995885514	0.374022807	0.028940769	-0.755129849	-0.631346949	1.326570573	-0.094105886	0.186633767	-0.502770285	1.119206559	-0.969520159	-0.05454465	0.458636808	-1.081489575	1.020451187	0.814592506	-0.671509367	-2.530340238	-1.199287235
-0.726703995	1.759749203	1.1876436	0.547754973	0.21706913	-0.724862657	1.81812626	-0.744743388	-0.153357979	-0.56799164	5.386782042	-0.849288697	-0.310799774	0.077365899	-1.61396323	0.132337527	-0.688561122	-0.649551657	-0.998881251	0.782272884
-0.657411999	1.38740735	0.608078103	0.036020105	0.511916361	0.065144273	0.601698272	-0.318293911	1.157418708	-0.515814556	0.869571224	-0.410274683	-1.055418832	0.201699976	-0.373946196	1.908564847	-1.581058595	0.012557752	-3.922575682	0.121752845
0.581182428	-1.007171889	-0.623498576	-0.399864733	0.169256065	0.894737606	0.389592258	-0.35498736	-0.912914006	1.982163359	-0.533141608	1.537916121	0.008303807	-0.210428168	-0.710017833	-0.015681447	-0.054418187	-0.342143716	0.532577736	-1.199287235
0.311656944	-0.674440872	-0.748885342	-0.456499421	1.448255542	-0.654295589	0.219907447	-0.331718344	-0.737854426	0.9255774	-0.307281068	1.510104763	-1.085121751	0.401572684	0.909887593	-0.163700422	0.908539607	-0.627593948	0.532577736	-1.199287235
-1.13837997	-0.360055925	1.661326938	0.1078248	2.229202263	-0.42480919	-0.818881755	-1.390011117	-0.687217358	-0.98758236	-0.616353387	-1.619097785	-0.698983795	-1.547751834	0.583317704	-0.459738277	1.754063524	-0.486241189	-1.27732834	-1.199287235
0.179186952	0.36294606	-0.002137491	-0.267380014	2.041934427	-0.624462357	1.97720577	-0.53979705	-0.755215707	-0.789744249	-0.616353387	-1.227025425	-0.510053054	0.019788348	0.549630964	1.425217857	1.068381206	-0.394842221	-1.555775428	0.121752845
-0.46558526	1.511660286	0.858851635	0.1078248	-0.1136379	-0.473001333	1.345129849	-0.313371619	0.67130285	-0.624516815	0.358413158	-0.841396173	-0.748949415	-1.289601516	0.638618974	1.119130441	0.125647093	-0.500727178	-1.462959732	0.557696071
0.070663458	1.008394199	0.429750258	-0.280527352	0.201131442	-0.724862657	-0.014999963	0.416917517	2.617213053	-0.27014745	0.822021637	-0.180592055	-0.966310073	0.167643414	0.146198659	1.464508017	0.462290872	-0.596653537	-1.033687137	0.782272884
-1.115961971	1.12555888	0.856065263	0.382907575	-0.28895247	1.325024604	0.808501635	-0.85258633	0.105614457	-0.704956487	0.501061921	-0.570992004	-0.580172116	-1.427746475	-0.967853205	-1.051814082	-0.970402432	-0.671509367	-2.391116694	-1.199287235
-1.180668468	1.038415042	0.382381925	-0.12275929	-0.759114272	2.110441806	-0.154459667	-0.644955105	1.265926711	-0.896272463	0.417850143	-0.738776936	2.000649025	-0.92103349	-0.760675707	1.612526991	1.425248666	-0.651747428	0.532577736	-1.199287235
-0.733327494	1.290256564	-0.420093378	-0.430204744	0.109489735	0.971041834	-0.261573204	0.204811481	2.005227911	-0.554947369	-0.010096145	-0.406743537	-1.067135107	-1.469969176	-1.040081301	-0.755776133	-1.557571815	-0.155503181	0.532577736	-0.538767195
-1.577314194	0.909158632	1.524794682	1.323447945	2.635613312	1.637126107	-0.678361521	-1.201621579	1.072059078	-0.709304577	0.822021637	-1.026340251	-0.774618583	-0.871937806	1.367513406	-1.643889886	-1.487111491	-0.296713972	-1.834222517	0.121752845
-1.14194647	1.653425382	1.861945764	0.916891785	-0.739192161	0.046785361	-0.800852743	-0.55635385	3.19736918	-0.774525932	0.893346018	-0.611694981	0.381987109	-0.718389311	-0.337973585	0.132337527	-0.688561126	-0.341824976	-1.370144036	-0.314190382
0.38477019	0.446337292	-0.316997593	-0.450431419	0.886452034	-0.724862657	0.310582768	0.16722307	2.455174433	-0.670171764	-0.60446599	-0.272745956	-0.858484129	0.522177042	-1.313560314	0.132337527	-0.312772716	0.009179644	0.532577736	2.763833003
